# Supplementary material for: Honeybee Venom Synergistically Enhances the Cytotoxic Effect of CNS Drugs in HT-29 Colon and MCF-7 Breast Cancer Cell Lines
Source: Pharmaceutics. 2022 Feb 25;14(3):511. doi: 10.3390/pharmaceutics14030511 (PMC8952811; doi:10.3390/pharmaceutics14030511)
Supplement: Supplementary file 1 [file pharmaceutics-14-00511-s001.zip]

Archive with 1 entries (1 files):
- pharmaceutics-1596589-supplementary.pdf
